# Supplementary material for: Biphasic regulation of the transcription factor ABORTED MICROSPORES (AMS) is essential for tapetum and pollen development in Arabidopsis
Source: New Phytol. 2016 Oct 27;213(2):778–90. doi: 10.1111/nph.14200 (PMC5215365; doi:10.1111/nph.14200)
Supplement: Supplementary file 2 — Table S2 Expression analysis and protein intensity data of genes used for modelling [file NPH-213-778-s002.xlsx]

## Sheet: AMS and MS1 protein
Supporting Information Table S2 Closed buds from PG228 pAMS::AMS GR YFP x pMS1::MS1 GFP in Columbia background was collected and each bud from a whole fluorescence had the anthers dissected and observed under the confocal microscope for YFP (AMS) and GFP (MS1) expression. The fluorescence intensity values were averaged over all the tapetal cells within an anther. These anthers were then staged wi…
Fluorescence intensity	AMS Protein	MS1 Protein		Bud stage
Bud 1	0	0		Pre-Meiotic PMC (Anther stage 5)
Bud 2	108.282	0		Meiosis (Anther stage 6)
Bud 3	99.0025	28.5275		Late Tetrad (Anther stage 7)
Bud 4	32.4755	50.2322		Free Microspore (Anther stage 8)
Bud 5	61.5228	0		Mitosis I (Anther stage 9-10)
Bud 6	38.151	0		Bicellular (Anther stage 11)
Bud 7	25.1124	0		Bicellular (Anther stage 11)
Bud 8	0	0		Tricellular (Anther stage 12)
Bud 9	0	0		Mature Pollen (Anther stage 13)
Standard Error	AMS Protein	MS1 Protein
Bud 1	0	0
Bud 2	0.783645	0
Bud 3	1.62806	0.637212
Bud 4	0.456693	1.51474
Bud 5	0.597901	0
Bud 6	0.377347	0
Bud 7	0.676577	0
Bud 8	0	0
Bud 9	0	0

## Sheet: Wt staged 1-9
Closed buds from Columbia material was collected, staged and pooled from multiple plants to provide 9 seperate stages representing Anther development (see bud stage below), with bud sample 1 being the youngest, and bud sample 9 being the oldest. Expression analysis of staged Columbia material was conducted for the genes used within our modelling pathway. The different stages was used to represent…
	AMS	DYT1	TDF1	MS1	bHLH89	bHLH91	MYB80		Bud stage
Col bud 1	4.65186	0.324811	4.45788	0.615642	1.93033	9.23018	6.84503		Pre-Meiotic PMC (Anther stage 5)
Col bud 2	48.5486	1.04965	16.5088	8.89325	12.0742	46.0983	50.5274		Meiosis (Anther stage 6)
Col bud 3	71.2863	1.06905	9.25067	31.8151	13.7768	45.0693	52.5633		Tetrad (Anther stage 7)
Col bud 4	36.3821	0.0312048	10.1179	33.8711	9.00246	49.7371	54.5991		Free Microspore (Anther stage 8)
Col bud 5	8.62214	0.00408575	0.476082	13.1804	2.12531	27.3575	10.3079		Mitosis I (Anther stage 9-10)
Col bud 6	2.86579	0.00308547	0.106251	0.516525	3.0402	10.118	1.51494		Bicellular (Anther stage 11)
Col bud 7	0.915527	0.00259459	0.0323196	0.00567826	1.51466	10.4748	0.0684341		Bicellular (Anther stage 11)
Col bud 8	0.176577	0.00113653	0.0261678	0.00010716	0.23716	1.72946	0.0353799		Tricellular (Anther stage 12)
Col bud 9	0.0221069	0.0002198	0.0146967	7.48238e-05	0.0457167	0.365432	0.0682204		Mature Pollen (Anther stage 13)
Standard Error	AMS	DYT1	TDF1	MS1	bHLH89	bHLH91	MYB80
Col bud 1	0.92269	0.0235983	0.262344	0.0574411	0.226414	0.543191	0.849626
Col bud 2	2.85706	0.0399964	1.54032	0.982269	0	4.77573	0.700414
Col bud 3	3.45612	0.165388	0.28845	3.29601	0.286439	0.780913	1.76812
Col bud 4	8.06002	0.00503845	0.83965	2.22716	0.405328	18.0932	2.83584
Col bud 5	0.656134	0.000604418	0.0115475	0.593435	0.292758	0.0948135	1.31461
Col bud 6	0.0297952	0.000277279	0.00515131	0.109311	0.0632102	0	0.130932
Col bud 7	0.126112	8.98857e-05	0.00747882	0.00257315	0.0209963	0	0.0131175
Col bud 8	0.0249233	0	0.000272062	2.72433e-05	0.00246572	0.0778673	0.000613025
Col bud 9	0.00213856	9.22051e-05	0.00152257	0	0.000158441	0.0265494	0.0393875

## Sheet: Mutant staged 1-4
Closed buds from PG228 pAMS::AMS GR YFP in Columbia and different mutant backgrounds was collected, staged and pooled from multiple plants to provide 4 seperate stages representing Anther development (see bud stage below), with bud sample 1 being the youngest, and bud sample 4 being the oldest. These samples were collected Expression analysis of staged Columbia material was conducted for the gene…
AMS	bud1	bud2	bud3	bud4		DYT1	bud1	bud2	bud3	bud4		TDF1	bud1	bud2	bud3	bud4		MS1	bud1	bud2	bud3	bud4		MYB26	1	2	3	4
ams	45.6562	82.5377	105.114	50.2124		ams	6.05752	2.54013	4.89791	0.0105169		ams	8.74762	15.0009	1.99403	0.0530615		ams	0.0636851	0.000335438	0.000317459	0.000306645		ams	0.983206	3.99837	7.82687	3.02228
dyt1	0.0470056	126.205	317.876	13.5759		dyt1	0.210051	3.7737	0.679939	0.113984		dyt1	0.200379	3.74685	2.73286	0.198218		dyt1	0.00030985	0.0128751	2.63699	0.221415		dyt1	1.70565	7.15445	16.6084	4.87926
ms1	53.9357	522.055	1193.72	111.584		ms1	13.1055	0.0533359	0.024318	0.0260538		ms1	17.2641	36.7513	38.8384	2.82968		ms1	0.00886893	83.649	116.552	49.5188		ms1	2.08885	8.59231	23.8559	6.4718
myb26	26.5638	252.81	524.54	11.4949		myb26	6.572	0.193347	0.287899	0.0348203		myb26	12.6641	12.1846	1.72841	0.0702947		myb26	0.91663	13.8216	4.41698	0.00501449		myb26	0.00295142	0.00635728	0.0662345	0.00867204
Col	13.2306	15.5996	6.23795	0.0707028		Col	1.3462	0.13414	0.0451649	0.000952401		Col	3.10492	0.831535	0.0478258	0.000952401		Col	3.87467	2.22553	0.0173359	0.000952401		Col	1.79831	17.1959	13.5843	0.852087
AMS_SE	bud1	bud2	bud3	bud4		DYT1_SE	bud1	bud2	bud3	bud4		TDF1_SE	bud1	bud2	bud3	bud4		MS1_SE	bud1	bud2	bud3	bud4		MYB26_SE		bud2	bud3	bud4
ams	12.7826	5.42718	5.45952	13.7369		ams	0.998507	0.0967909	0.524205	0		ams	0.0606329	0.986372	0.254306	0.0107012		ams	0.015362	8.63649e-05	0	0		ams	0.14878	0.11083	0.622577	0.292367
dyt1	0.00869579	32.902	21.9982	2.91796		dyt1	0.0423621	1.16405	0.285232	0.0241224		dyt1	0.0104075	1.19091	0.468884	0.0184943		dyt1	0	0.0113703	0.0182779	0.0453896		dyt1	0.0767953	0.593722	1.37827	0.30399
ms1	21.8501	94.8291	434.247	7.33707		ms1	3.16128	0.0194023	0.00985156	0.013061		ms1	1.55146	1.27319	1.07655	0.273735		ms1	0.00190626	14.6331	49.8874	1.8869		ms1	0.230716	0.653864	4.17323	0.134558
myb26	11.0674	53.5018	98.7918	5.11362		myb26	0.860549	0.0167105	0.242024	0.00192887		myb26	0.920076	0.801183	0.208635	0.0118241		myb26	0.0254079	1.62117	0.802324	0.000225773		myb26	0.00262617	0.00606313	0.0109179	0.00754727
WT	0.687187	1.24085	0.345552	0.011416		WT	0.00933099	0.0810763	0.0260763	0		WT	0.0968162	0.097533	0.000497237	0		WT	0.0671362	0.630196	0.00326505	0		WT	0.186303	0.238371	0.0470793	0.0147641
Bud stage
1	Pre-Meiotic PMC (Anther stage 5) to Meiosis (Anther stage 6)
2	Tetrad (Anther stage 7)
3	Free microspore (Anther stage 8) to Bicellular (Anther stage 11)
4	Tricellular (Anther stage 12) to Mature Pollen (Anther stage 13)
